# Supplementary material for: First morphological description of the Galápagos pink iguana (Conolophus marthae) hatchling: a critical step for its conservation
Source: PeerJ. 2026 Jan 27;14:e20683. doi: 10.7717/peerj.20683 (PMC12857553; doi:10.7717/peerj.20683)
Supplement: Supplemental Information 1 — Snout–vent length, tail length, body mass, coloration, capture location, and behavioral observations for each individual. [file peerj-14-20683-s001.xlsx]

## Sheet: Hoja1
Characteristic	Conolophus marthae	Conolophus subcristatus
SVL (cm)	10.8 ± 0.5	10.8 ± 0.4
Tail Length (cm)	18.6 ± 0.9*	14.8 ± 0.4*
Ratio (TL/SVL)	1.73 ± 0.06*	1.37 ± 0.03*
Weight (g)	56.9 ± 14.1	53.9 ± 7.2
Color at birth	Green and black hues	Black and brownish hues
Capture location	Edge and inside the crater	Edge and inside the crater
Dorsal color pattern	Green base with black maculations	Dark brown to black with minimal pattern
Ventral coloration	Pale and unpigmented	Light pigmentation with yellow tones
Behavioral traits	Fast, evasive, difficult to capture	More cautious, less evasive
